# Supplementary material for: Functionalized Fullerene Nanomaterials: Evaluating Heteroatom Identity for Enhanced Charge-Transfer and Reactivity
Source: Molecules. 2026 Mar 25;31(7):1076. doi: 10.3390/molecules31071076 (PMC13075211; doi:10.3390/molecules31071076)
Supplement: Supplementary file 1 [file molecules-31-01076-s001.zip]

Archive with 1 entries (1 files):
- molecules-4195205-supplementary.pdf
